# Supplementary material for: Decoding Inflammation in Hidradenitis Suppurativa: Serum Cytokines as Biomarkers of Disease Severity and Treatment Outcome—Systematic Review
Source: J Clin Med. 2026 Jun 17;15(12):4699. doi: 10.3390/jcm15124699 (PMC13302279; doi:10.3390/jcm15124699)
Supplement: Supplementary file 1 [file jcm-15-04699-s001.zip]

Archive with 1 entries (1 files):
- jcm-4248113-supplementary.pdf
